# Supplementary material for: DNA methylation profiles at hospital admission are associated with subsequent severe COVID-19 outcomes
Source: Clin Epigenetics. 2026 Apr 22;18:112. doi: 10.1186/s13148-026-02138-5 (PMC13251264; doi:10.1186/s13148-026-02138-5)
Supplement: Supplementary file 1 — Supplementary Material 1 [file 13148_2026_2138_MOESM1_ESM.xlsx]

## Sheet: Table S1
Table S1. Coordinates of TBS-seq probes
Chromosome	Start	End	Strand
chr1	629958	630078	+
chr1	631919	632039	+
chr1	762172	762292	+
chr1	942840	942960	+
chr1	1006488	1006608	+
chr1	1013453	1013573	+
chr1	1051955	1052075	+
chr1	1069553	1069673	+
chr1	1130798	1130918	+
chr1	1138070	1138190	+
chr1	1169624	1169744	+
chr1	1174046	1174166	+
chr1	1210633	1210753	+
chr1	1222511	1222631	+
chr1	1222631	1222751	+
chr1	1222809	1222929	+
chr1	1232596	1232716	+
chr1	1281001	1281121	+
chr1	1292571	1292691	+
chr1	1299168	1299288	+
chr1	1303285	1303405	+
chr1	1334020	1334140	+
chr1	1354772	1354892	+
chr1	1451908	1452028	+
chr1	1485314	1485434	+
chr1	1543054	1543174	+
chr1	1543257	1543377	+
chr1	1636723	1636843	+
chr1	1682205	1682325	+
chr1	1917288	1917408	+
chr1	1943515	1943635	+
chr1	1944281	1944401	+
chr1	2028248	2028368	+
chr1	2036456	2036576	+
chr1	2109573	2109693	+
chr1	2134922	2135042	+
chr1	2229514	2229634	+
chr1	2229550	2229670	+
chr1	2237237	2237357	+
chr1	2259076	2259196	+
chr1	2314261	2314381	+
chr1	2344957	2345077	+
chr1	2428682	2428802	+
chr1	2428802	2428922	+
chr1	2428922	2429042	+
chr1	2444084	2444204	+
chr1	2594076	2594196	+
chr1	2629213	2629333	+
chr1	2862059	2862179	+
chr1	2923553	2923673	+
chr1	2925944	2926064	+
chr1	2949469	2949589	+
chr1	3022839	3022959	+
chr1	3028615	3028735	+
chr1	3067651	3067771	+
chr1	3111454	3111574	+
chr1	3113671	3113791	+
chr1	3140007	3140127	+
chr1	3142198	3142318	+
chr1	3221933	3222053	+
chr1	3284836	3284956	+
chr1	3322515	3322635	+
chr1	3331651	3331771	+
chr1	3347757	3347877	+
chr1	3355027	3355147	+
chr1	3497610	3497730	+
chr1	3508920	3509040	+
chr1	3718187	3718307	+
chr1	3805859	3805979	+
chr1	3923524	3923644	+
chr1	4107354	4107474	+
chr1	5651289	5651409	+
chr1	5721153	5721273	+
chr1	5746831	5746951	+
chr1	5944354	5944474	+
chr1	6126695	6126815	+
chr1	6128788	6128908	+
chr1	6207459	6207579	+
chr1	6244100	6244220	+
chr1	6267816	6267936	+
chr1	6359786	6359906	+
chr1	6419449	6419569	+
chr1	6464522	6464642	+
chr1	6505813	6505933	+
chr1	6520047	6520167	+
chr1	7552665	7552785	+
chr1	7573599	7573719	+
chr1	7705249	7705369	+
chr1	7940907	7941027	+
chr1	7940926	7941046	+
chr1	7962385	7962505	+
chr1	8149667	8149787	+
chr1	8385425	8385545	+
chr1	8970320	8970440	+
chr1	9002788	9002908	+
chr1	9039661	9039781	+
chr1	9039729	9039849	+
chr1	9128569	9128689	+
chr1	9246957	9247077	+
chr1	9318036	9318156	+
chr1	9367576	9367696	+
chr1	9401904	9402024	+
chr1	9404215	9404335	+
chr1	9540226	9540346	+
chr1	9627309	9627428	+
chr1	9689943	9690063	+
chr1	9730586	9730706	+
chr1	9850019	9850139	+
chr1	10450006	10450126	+
chr1	10496177	10496297	+
chr1	10515836	10515956	+
chr1	10626997	10627117	+
chr1	10635644	10635764	+
chr1	10642824	10642944	+
chr1	10647911	10648031	+
chr1	10774999	10775119	+
chr1	11456772	11456891	+
chr1	11501594	11501714	+
chr1	11663940	11664060	+
chr1	11700612	11700732	+
chr1	11796261	11796381	+
chr1	11805235	11805355	+
chr1	12063819	12063939	+
chr1	12128349	12128468	+
chr1	12158816	12158936	+
chr1	12170392	12170512	+
chr1	12180449	12180569	+
chr1	12558484	12558604	+
chr1	13513462	13513582	+
chr1	13702923	13703043	+
chr1	15154985	15155105	+
chr1	15252699	15252819	+
chr1	15384887	15385007	+
chr1	15416138	15416258	+
chr1	15481821	15481941	+
chr1	15549359	15549479	+
chr1	15583339	15583459	+
chr1	15736165	15736285	+
chr1	15836925	15837045	+
chr1	15949739	15949859	+
chr1	15966191	15966311	+
chr1	15974924	15975044	+
chr1	15975007	15975127	+
chr1	16035970	16036090	+
chr1	16226774	16226894	+
chr1	16727517	16727637	+
chr1	17149279	17149399	+
chr1	17167937	17168057	+
chr1	17201683	17201803	+
chr1	17622899	17623019	+
chr1	17755448	17755568	+
chr1	17874121	17874241	+
chr1	18106438	18106558	+
chr1	18376567	18376687	+
chr1	18919750	18919870	+
chr1	18965774	18965894	+
chr1	19087884	19088004	+
chr1	19093542	19093662	+
chr1	19289117	19289236	+
chr1	19390921	19391041	+
chr1	19420010	19420130	+
chr1	19682347	19682467	+
chr1	20175005	20175125	+
chr1	20246706	20246826	+
chr1	20507765	20507885	+
chr1	20507885	20508005	+
chr1	20507972	20508092	+
chr1	20508092	20508212	+
chr1	20508212	20508332	+
chr1	20508332	20508452	+
chr1	20508452	20508572	+
chr1	20718392	20718512	+
chr1	21340942	21341062	+
chr1	21398241	21398361	+
chr1	21459515	21459635	+
chr1	21855605	21855725	+
chr1	21882860	21882980	+
chr1	21900132	21900252	+
chr1	21906307	21906427	+
chr1	21915114	21915234	+
chr1	22143679	22143798	+
chr1	22813458	22813578	+
chr1	22853927	22854047	+
chr1	23019651	23019771	+
chr1	23194864	23194984	+
chr1	23195277	23195397	+
chr1	23342138	23342258	+
chr1	23531483	23531603	+
chr1	23558152	23558272	+
chr1	24186810	24186930	+
chr1	24186930	24187050	+
chr1	24187050	24187170	+
chr1	24187170	24187290	+
chr1	24187287	24187407	+
chr1	24187407	24187527	+
chr1	24187527	24187647	+
chr1	24187647	24187767	+
chr1	24187767	24187887	+
chr1	24187887	24188007	+
chr1	24188007	24188127	+
chr1	24901488	24901608	+
chr1	24964860	24964980	+
chr1	24965354	24965474	+
chr1	24994048	24994168	+
chr1	25023130	25023250	+
chr1	25292185	25292305	+
chr1	25303332	25303452	+
chr1	25303332	25303452	+
chr1	25303452	25303572	-
chr1	25303452	25303572	-
chr1	25573613	25573733	+
chr1	25703287	25703407	+
chr1	25810547	25810667	+
chr1	25875952	25876072	+
chr1	25906987	25907107	+
chr1	25922346	25922466	+
chr1	25922489	25922609	+
chr1	26409079	26409199	+
chr1	26529214	26529334	+
chr1	26555439	26555559	+
chr1	26702739	26702859	+
chr1	26864088	26864208	+
chr1	26899671	26899791	+
chr1	26899791	26899911	+
chr1	26899911	26900031	+
chr1	26900031	26900151	+
chr1	26900151	26900271	+
chr1	26900271	26900391	+
chr1	26900391	26900511	+
chr1	26900511	26900631	+
chr1	26900631	26900751	+
chr1	26900738	26900858	+
chr1	26900858	26900978	+
chr1	26900978	26901098	+
chr1	26994852	26994972	+
chr1	27001969	27002089	+
chr1	27113912	27114032	+
chr1	27113988	27114108	+
chr1	27114170	27114290	+
chr1	27318540	27318660	+
chr1	27604739	27604859	+
chr1	27635081	27635201	+
chr1	27776760	27776879	+
chr1	27779899	27780019	+
chr1	27780019	27780139	+
chr1	28177155	28177275	+
chr1	30749232	30749352	+
chr1	31065412	31065532	+
chr1	31065532	31065652	+
chr1	31065652	31065772	+
chr1	31065772	31065892	+
chr1	31065892	31066012	+
chr1	31066012	31066132	+
chr1	31066132	31066252	+
chr1	31066252	31066372	+
chr1	31238958	31239078	+
chr1	31423555	31423675	+
chr1	31617990	31618110	+
chr1	31619303	31619423	+
chr1	31730920	31731040	+
chr1	31746363	31746483	+
chr1	31771796	31771916	+
chr1	31830900	31831020	+
chr1	31880673	31880792	+
chr1	31925777	31925897	+
chr1	32179366	32179486	+
chr1	32221906	32222026	+
chr1	32291832	32291952	+
chr1	33142359	33142478	+
chr1	33147316	33147436	+
chr1	33182176	33182295	+
chr1	34164492	34164612	+
chr1	35573498	35573618	+
chr1	35573994	35574114	+
chr1	36100195	36100315	+
chr1	36774200	36774320	+
chr1	37473942	37474062	+
chr1	37474062	37474182	+
chr1	37474182	37474302	+
chr1	37474302	37474422	+
chr1	37474422	37474542	+
chr1	37474542	37474662	+
chr1	37474662	37474782	+
chr1	37474782	37474902	+
chr1	37474902	37475022	+
chr1	37475700	37475820	+
chr1	37735188	37735308	+
chr1	38559093	38559213	+
chr1	39025728	39025848	+
chr1	39104882	39105002	+
chr1	39683918	39684038	+
chr1	39789321	39789441	+
chr1	39902635	39902755	+
chr1	39956167	39956287	+
chr1	40257338	40257458	+
chr1	40257458	40257578	+
chr1	40257578	40257698	+
chr1	40257655	40257775	+
chr1	40257662	40257782	+
chr1	40257767	40257887	+
chr1	40257887	40258007	+
chr1	40258007	40258127	+
chr1	40258037	40258157	+
chr1	40258157	40258277	+
chr1	40258277	40258397	+
chr1	40258397	40258517	+
chr1	40258517	40258637	+
chr1	40980994	40981114	+
chr1	41362398	41362518	+
chr1	41516533	41516653	+
chr1	41699766	41699886	+
chr1	41806566	41806686	+
chr1	42766897	42767017	+
chr1	43068224	43068344	+
chr1	43285639	43285759	+
chr1	43285645	43285765	+
chr1	44418399	44418519	+
chr1	44724787	44724907	+
chr1	46167139	46167259	+
chr1	46615792	46615912	+
chr1	47415524	47415644	+
chr1	47416533	47416653	+
chr1	47434258	47434378	+
chr1	47434332	47434452	+
chr1	48094072	48094192	+
chr1	50415716	50415836	+
chr1	50423587	50423707	+
chr1	52920886	52921006	+
chr1	53077563	53077683	+
chr1	53526679	53526799	+
chr1	53529928	53530048	+
chr1	54547976	54548096	+
chr1	54887594	54887714	+
chr1	54888006	54888126	+
chr1	55038917	55039037	+
chr1	56180775	56180895	+
chr1	56644670	56644790	+
chr1	56854952	56855072	+
chr1	58249448	58249568	+
chr1	59927202	59927322	+
chr1	60073939	60074059	+
chr1	60951997	60952117	+
chr1	64537560	64537680	+
chr1	64861780	64861900	+
chr1	65064795	65064915	+
chr1	65128112	65128232	+
chr1	66333676	66333796	+
chr1	66532696	66532816	+
chr1	66532816	66532936	+
chr1	66532936	66533056	+
chr1	66533056	66533176	+
chr1	66533176	66533296	+
chr1	66533296	66533416	+
chr1	66533429	66533549	+
chr1	66533549	66533669	+
chr1	66533669	66533789	+
chr1	66533700	66533820	+
chr1	66533820	66533940	+
chr1	66533940	66534060	+
chr1	66617089	66617209	+
chr1	66617209	66617329	+
chr1	67166112	67166232	+
chr1	67166212	67166332	+
chr1	67166332	67166452	+
chr1	67700946	67701066	+
chr1	67833750	67833870	+
chr1	68047034	68047154	+
chr1	68047228	68047348	+
chr1	68497197	68497317	+
chr1	71047230	71047350	+
chr1	75130074	75130194	+
chr1	77515677	77515797	+
chr1	84479564	84479684	+
chr1	87131801	87131921	+
chr1	89822480	89822600	+
chr1	89993638	89993758	+
chr1	91505105	91505225	+
chr1	91546315	91546435	+
chr1	92486964	92487084	+
chr1	93846774	93846894	+
chr1	93990160	93990280	+
chr1	95118020	95118140	+
chr1	101284151	101284271	+
chr1	101846994	101847114	+
chr1	108051578	108051698	+
chr1	109214903	109215023	+
chr1	109643736	109643856	+
chr1	109763825	109763945	+
chr1	109979383	109979503	+
chr1	110067631	110067751	+
chr1	110211575	110211695	+
chr1	111200518	111200638	+
chr1	111201426	111201546	+
chr1	111227609	111227729	+
chr1	111230533	111230653	+
chr1	112509003	112509123	+
chr1	112758861	112758981	+
chr1	112957647	112957767	+
chr1	113871612	113871732	+
chr1	113871732	113871852	+
chr1	113871850	113871970	+
chr1	113872056	113872176	+
chr1	113872176	113872296	+
chr1	114219129	114219249	+
chr1	116167546	116167666	+
chr1	116569980	116570100	+
chr1	117093934	117094054	+
chr1	117122371	117122491	+
chr1	118989361	118989481	+
chr1	118989506	118989626	+
chr1	118993134	118993254	+
chr1	119415286	119415406	+
chr1	119713258	119713378	+
chr1	119713309	119713429	+
chr1	121396804	121396924	+
chr1	121397027	121397147	+
chr1	145475418	145475538	+
chr1	145960558	145960678	+
chr1	145978895	145979015	+
chr1	145993456	145993576	+
chr1	147080493	147080613	+
chr1	147178016	147178136	+
chr1	148048677	148048797	+
chr1	148309462	148309582	+
chr1	150293831	150293951	+
chr1	150979229	150979349	+
chr1	150981407	150981527	+
chr1	151005849	151005969	+
chr1	151058759	151058879	+
chr1	151133384	151133504	+
chr1	151833125	151833245	+
chr1	152003079	152003199	+
chr1	152908583	152908703	+
chr1	153261806	153261926	+
chr1	153536177	153536297	+
chr1	153567832	153567952	+
chr1	153628436	153628556	+
chr1	153775583	153775703	+
chr1	153805185	153805305	+
chr1	154403808	154403928	+
chr1	154407160	154407280	+
chr1	154408214	154408334	+
chr1	154591493	154591613	+
chr1	154610667	154610787	+
chr1	155009293	155009413	+
chr1	155029964	155030084	+
chr1	155125984	155126104	+
chr1	155325171	155325291	+
chr1	155563554	155563674	+
chr1	155750472	155750592	+
chr1	156116153	156116273	+
chr1	156124097	156124217	+
chr1	156216431	156216551	+
chr1	156216700	156216820	+
chr1	156592095	156592215	+
chr1	156642584	156642704	+
chr1	156647223	156647343	+
chr1	156705540	156705660	+
chr1	156815061	156815181	+
chr1	156879927	156880047	+
chr1	156893701	156893821	+
chr1	156939105	156939225	+
chr1	157700370	157700490	+
chr1	157700860	157700980	+
chr1	158399262	158399382	+
chr1	158754513	158754633	+
chr1	158930794	158930914	+
chr1	159076787	159076907	+
chr1	159076907	159077027	+
chr1	159077027	159077147	+
chr1	159077147	159077267	+
chr1	159077267	159077387	+
chr1	159077313	159077433	+
chr1	159171213	159171333	+
chr1	159171555	159171675	+
chr1	159713963	159714083	+
chr1	160206124	160206244	+
chr1	161051623	161051743	+
chr1	161223833	161223953	+
chr1	161259283	161259403	+
chr1	161612802	161612922	+
chr1	161621742	161621862	+
chr1	162003275	162003395	+
chr1	165356303	165356423	+
chr1	166944946	166945066	+
chr1	166989162	166989282	+
chr1	167166439	167166559	+
chr1	167439298	167439418	+
chr1	168136019	168136139	+
chr1	168514139	168514259	+
chr1	168514259	168514379	+
chr1	169586646	169586766	+
chr1	169586724	169586844	+
chr1	169629915	169630035	+
chr1	170074795	170074915	+
chr1	171089471	171089591	+
chr1	172704959	172705079	+
chr1	173865633	173865753	+
chr1	173866791	173866911	+
chr1	173868797	173868917	+
chr1	173885640	173885760	+
chr1	173885760	173885880	+
chr1	173885880	173886000	+
chr1	174883355	174883475	+
chr1	174998947	174999067	+
chr1	175743356	175743476	+
chr1	176207725	176207845	+
chr1	176556806	176556926	+
chr1	179090212	179090332	+
chr1	179293267	179293387	+
chr1	179743545	179743665	+
chr1	180117239	180117359	+
chr1	180184290	180184410	+
chr1	180911890	180912010	+
chr1	181130531	181130651	+
chr1	182792030	182792149	+
chr1	182838760	182838880	+
chr1	182838880	182839000	+
chr1	182839000	182839120	+
chr1	182839120	182839240	+
chr1	182839181	182839301	+
chr1	182839213	182839333	+
chr1	182839333	182839453	+
chr1	182839453	182839573	+
chr1	182839498	182839618	+
chr1	182839618	182839738	+
chr1	182839738	182839858	+
chr1	182839858	182839978	+
chr1	182839978	182840098	+
chr1	182840098	182840218	+
chr1	182840218	182840338	+
chr1	183239768	183239888	+
chr1	183418556	183418676	+
chr1	184629447	184629567	+
chr1	184671981	184672101	+
chr1	185313879	185313999	+
chr1	190477566	190477686	+
chr1	199549954	199550074	+
chr1	200870087	200870207	+
chr1	200873241	200873361	+
chr1	201283284	201283404	+
chr1	201426551	201426671	+
chr1	201623415	201623535	+
chr1	201649713	201649833	+
chr1	201946258	201946378	+
chr1	201955384	201955504	+
chr1	202160378	202160498	+
chr1	202341653	202341773	+
chr1	202710316	202710436	+
chr1	202927269	202927389	+
chr1	203076041	203076161	+
chr1	203264889	203265009	+
chr1	203277294	203277414	+
chr1	203304505	203304625	+
chr1	203307276	203307396	+
chr1	203340244	203340364	+
chr1	203475330	203475450	+
chr1	203753408	203753528	+
chr1	203753528	203753648	+
chr1	204496443	204496563	+
chr1	204991638	204991758	+
chr1	205359170	205359290	+
chr1	205747177	205747297	+
chr1	206468177	206468297	+
chr1	206474399	206474519	+
chr1	206507765	206507885	+
chr1	206784456	206784576	+
chr1	206784604	206784724	+
chr1	206909931	206910051	+
chr1	206910807	206910927	+
chr1	207668943	207669063	+
chr1	207823615	207823735	+
chr1	207826775	207826895	+
chr1	207826857	207826977	+
chr1	207861783	207861902	+
chr1	209607561	209607681	+
chr1	210416279	210416399	+
chr1	212284022	212284142	+
chr1	212432527	212432647	+
chr1	212515044	212515164	+
chr1	212626413	212626533	+
chr1	213985854	213985974	+
chr1	214288076	214288196	+
chr1	214603066	214603186	+
chr1	214660957	214661077	+
chr1	220690111	220690231	+
chr1	222616816	222616936	+
chr1	223203155	223203275	+
chr1	223230728	223230848	+
chr1	223393307	223393427	+
chr1	224114412	224114532	+
chr1	224377108	224377228	+
chr1	225831872	225831992	+
chr1	225920139	225920259	+
chr1	226132537	226132657	+
chr1	226210232	226210351	+
chr1	226404129	226404249	+
chr1	226428163	226428283	+
chr1	226547844	226547964	+
chr1	226646533	226646653	+
chr1	226653644	226653764	+
chr1	226664696	226664816	+
chr1	226735949	226736069	+
chr1	226736828	226736948	+
chr1	226751048	226751168	+
chr1	226827966	226828086	+
chr1	226908189	226908309	+
chr1	227786416	227786536	+
chr1	228007360	228007480	+
chr1	228008033	228008153	+
chr1	228158663	228158783	+
chr1	228163111	228163231	+
chr1	228171369	228171489	+
chr1	228178733	228178853	+
chr1	228277730	228277850	+
chr1	228470885	228471005	+
chr1	228648203	228648323	+
chr1	229058929	229059049	+
chr1	229138834	229138954	+
chr1	229238827	229238947	+
chr1	229556712	229556832	+
chr1	230377489	230377608	+
chr1	230709988	230710108	+
chr1	231160968	231161088	+
chr1	231675384	231675504	+
chr1	231694809	231694929	+
chr1	234326614	234326734	+
chr1	234613460	234613580	+
chr1	234769965	234770085	+
chr1	234874597	234874717	+
chr1	234899609	234899729	+
chr1	235073634	235073754	+
chr1	235075830	235075950	+
chr1	235103278	235103398	+
chr1	236394322	236394442	+
chr1	241749402	241749522	+
chr1	243101654	243101774	+
chr1	243318761	243318881	+
chr1	243318881	243319001	+
chr1	243842926	243843046	+
chr1	244050256	244050376	+
chr1	244051231	244051351	+
chr1	244382255	244382375	+
chr1	244461423	244461543	+
chr1	244600179	244600299	+
chr1	245155899	245156019	+
chr1	245685954	245686074	+
chr1	246146987	246147107	+
chr1	246703593	246703713	+
chr1	247111297	247111417	+
chr1	247300688	247300808	+
chr1	247454555	247454675	+
chr1	247454675	247454795	+
chr1	247454795	247454915	+
chr1	248908896	248909016	+
chr10	329830	329950	+
chr10	420878	420998	+
chr10	452645	452765	+
chr10	1110454	1110574	+
chr10	1206596	1206716	+
chr10	1504566	1504686	+
chr10	1725223	1725343	+
chr10	1736849	1736969	+
chr10	1754488	1754608	+
chr10	3467458	3467578	+
chr10	3780663	3780783	+
chr10	3780823	3780943	+
chr10	3782303	3782423	+
chr10	4140550	4140670	+
chr10	4474994	4475114	+
chr10	5094530	5094650	+
chr10	5546115	5546235	+
chr10	5546129	5546249	+
chr10	5570392	5570512	+
chr10	5816575	5816695	+
chr10	6062114	6062234	+
chr10	6062389	6062509	+
chr10	6062509	6062629	+
chr10	6062629	6062749	+
chr10	6062749	6062869	+
chr10	6062869	6062989	+
chr10	6143765	6143885	+
chr10	6562074	6562194	+
chr10	7411753	7411873	+
chr10	8058738	8058858	+
chr10	11280374	11280494	+
chr10	11301595	11301715	+
chr10	11443570	11443690	+
chr10	11562383	11562503	+
chr10	11691499	11691619	+
chr10	11867923	11868043	+
chr10	12042697	12042817	+
chr10	12122722	12122842	+
chr10	12130111	12130231	+
chr10	13694049	13694169	+
chr10	13869271	13869391	+
chr10	13892110	13892230	+
chr10	14383243	14383363	+
chr10	16436860	16436980	+
chr10	16437133	16437253	+
chr10	17837045	17837165	+
chr10	18141423	18141543	+
chr10	21494041	21494161	+
chr10	22322465	22322585	+
chr10	22336011	22336131	+
chr10	22345613	22345733	+
chr10	24536632	24536752	+
chr10	24958866	24958986	+
chr10	25175027	25175147	+
chr10	27252720	27252840	+
chr10	27413320	27413440	+
chr10	28676595	28676715	+
chr10	29142848	29142968	+
chr10	30984721	30984841	+
chr10	33337208	33337328	+
chr10	35128175	35128295	+
chr10	35605442	35605562	+
chr10	42754484	42754604	+
chr10	42941345	42941465	+
chr10	43039119	43039239	+
chr10	43109104	43109224	+
chr10	43395951	43396071	+
chr10	43396567	43396687	+
chr10	43574641	43574761	+
chr10	43751904	43752024	+
chr10	43825648	43825768	+
chr10	43910446	43910566	+
chr10	44384903	44385023	+
chr10	44959992	44960112	+
chr10	45374308	45374428	+
chr10	45673043	45673163	+
chr10	47022866	47022986	+
chr10	47322410	47322530	+
chr10	48465431	48465551	+
chr10	48731400	48731520	+
chr10	48820301	48820421	+
chr10	50397558	50397678	+
chr10	50512079	50512199	+
chr10	50674897	50675017	+
chr10	51074710	51074830	+
chr10	52332852	52332972	+
chr10	54801314	54801434	+
chr10	58385101	58385221	+
chr10	61992890	61993010	+
chr10	62049172	62049292	+
chr10	62815010	62815130	+
chr10	67950856	67950976	+
chr10	68560652	68560771	+
chr10	68720995	68721115	+
chr10	69180171	69180291	+
chr10	69318556	69318676	+
chr10	69382535	69382655	+
chr10	69629881	69630001	+
chr10	69965939	69966059	+
chr10	70267541	70267661	+
chr10	70785608	70785728	+
chr10	70880283	70880403	+
chr10	71559797	71559917	+
chr10	71638875	71638995	+
chr10	71644353	71644473	+
chr10	71737697	71737817	+
chr10	71774110	71774230	+
chr10	71805808	71805928	+
chr10	71805871	71805991	+
chr10	71963403	71963523	+
chr10	71980432	71980551	+
chr10	72086570	72086690	+
chr10	72088946	72089066	+
chr10	72089310	72089430	+
chr10	72260610	72260730	+
chr10	72261614	72261734	+
chr10	72335031	72335151	+
chr10	72355470	72355590	+
chr10	73176396	73176516	+
chr10	73358705	73358825	+
chr10	73433436	73433556	+
chr10	73642502	73642622	+
chr10	74968750	74968870	+
chr10	75395529	75395649	+
chr10	77637122	77637242	+
chr10	77926447	77926567	+
chr10	79071235	79071355	+
chr10	79187352	79187472	+
chr10	79195320	79195440	+
chr10	79243346	79243458	+
chr10	79274532	79274652	+
chr10	79294119	79294239	+
chr10	79348244	79348364	+
chr10	79384315	79384435	+
chr10	80409333	80409453	+
chr10	83581250	83581370	+
chr10	84155548	84155668	+
chr10	84155668	84155788	+
chr10	84172947	84173067	+
chr10	85602495	85602615	+
chr10	87361039	87361159	+
chr10	88668567	88668687	+
chr10	89260836	89260956	+
chr10	89392185	89392305	+
chr10	89392305	89392425	+
chr10	89392425	89392545	+
chr10	89534218	89534338	+
chr10	91411185	91411305	+
chr10	92592885	92593005	+
chr10	93757712	93757832	+
chr10	94029684	94029804	+
chr10	96302870	96302990	+
chr10	96416923	96417043	+
chr10	96645612	96645732	+
chr10	96645652	96645772	+
chr10	97100865	97100985	+
chr10	97904294	97904414	+
chr10	98460992	98461112	+
chr10	99531328	99531448	+
chr10	100371195	100371315	+
chr10	100373167	100373287	+
chr10	100462981	100463101	+
chr10	100562311	100562431	+
chr10	100988876	100988996	+
chr10	101226928	101227048	+
chr10	101834517	101834637	+
chr10	102434693	102434813	+
chr10	102473590	102473710	+
chr10	102796515	102796635	+
chr10	102811157	102811277	+
chr10	103476416	103476536	+
chr10	103757946	103758066	+
chr10	103854881	103855001	+
chr10	109934105	109934225	+
chr10	110701146	110701266	+
chr10	111079179	111079299	+
chr10	112998474	112998593	+
chr10	114044759	114044879	+
chr10	114522715	114522835	+
chr10	114876537	114876657	+
chr10	116627729	116627849	+
chr10	117139993	117140113	+
chr10	117165719	117165839	+
chr10	117241708	117241828	+
chr10	117532754	117532874	+
chr10	117536548	117536668	+
chr10	118967584	118967704	+
chr10	119441982	119442102	+
chr10	119654216	119654336	+
chr10	119654336	119654456	+
chr10	119818399	119818519	+
chr10	120599521	120599641	+
chr10	121447541	121447661	+
chr10	122460707	122460827	+
chr10	122460827	122460947	+
chr10	122460947	122461067	+
chr10	122461067	122461187	+
chr10	122461187	122461307	+
chr10	122461307	122461427	+
chr10	124266736	124266856	+
chr10	124289877	124289997	+
chr10	124493783	124493903	+
chr10	124574414	124574534	+
chr10	124588905	124589025	+
chr10	124672040	124672160	+
chr10	124681801	124681921	+
chr10	124911337	124911457	+
chr10	124916681	124916801	+
chr10	125084618	125084738	+
chr10	125220414	125220534	+
chr10	125824561	125824681	+
chr10	126327124	126327244	+
chr10	126388304	126388424	+
chr10	126548598	126548718	+
chr10	127090271	127090391	+
chr10	127140929	127141049	+
chr10	127736659	127736779	+
chr10	128019414	128019534	+
chr10	129467472	129467592	+
chr10	129626958	129627078	+
chr10	129679289	129679409	+
chr10	129704317	129704437	+
chr10	129843380	129843500	+
chr10	131434707	131434827	+
chr10	131960147	131960267	+
chr10	131982912	131983032	+
chr10	132048288	132048408	+
chr10	132141791	132141911	+
chr10	132141970	132142090	+
chr10	132203351	132203471	+
chr10	132375097	132375217	+
chr10	132458873	132458993	+
chr10	132486817	132486937	+
chr10	132519933	132520053	+
chr10	132545745	132545865	+
chr10	132575128	132575248	+
chr10	132645677	132645797	+
chr10	132658769	132658889	+
chr10	132726866	132726986	+
chr10	132746132	132746252	+
chr10	133160715	133160835	+
chr10	133248588	133248708	+
chr10	133264963	133265083	+
chr10	133271583	133271703	+
chr10	133309444	133309564	+
chr10	133378480	133378599	+
chr10	133527176	133527296	+
chr10	133671570	133671690	+
chr10	133757676	133757796	+
chr11	235057	235177	+
chr11	279521	279641	+
chr11	296417	296537	+
chr11	392007	392127	+
chr11	392256	392376	+
chr11	392376	392496	+
chr11	392496	392616	+
chr11	470095	470215	+
chr11	536853	536973	+
chr11	568068	568188	+
chr11	624923	625043	+
chr11	636982	637102	+
chr11	729352	729472	+
chr11	747460	747580	+
chr11	772784	772904	+
chr11	796509	796629	+
chr11	847984	848104	+
chr11	850236	850356	+
chr11	865689	865809	+
chr11	970329	970449	+
chr11	1100990	1101110	+
chr11	1191999	1192119	+
chr11	1248469	1248589	+
chr11	1252410	1252530	+
chr11	1260718	1260838	+
chr11	1382461	1382581	+
chr11	1485746	1485866	+
chr11	1621020	1621140	+
chr11	1758638	1758758	+
chr11	1855002	1855122	+
chr11	1863807	1863927	+
chr11	1868914	1869034	+
chr11	1961835	1961955	+
chr11	2211294	2211414	+
chr11	2300983	2301103	+
chr11	2301103	2301223	+
chr11	2301223	2301343	+
chr11	2301343	2301463	+
chr11	2301463	2301583	+
chr11	2301583	2301703	+
chr11	2301703	2301823	+
chr11	2301766	2301886	+
chr11	2301889	2302009	+
chr11	2302009	2302129	+
chr11	2302656	2302776	+
chr11	2445756	2445876	+
chr11	2521761	2521881	+
chr11	2577379	2577499	+
chr11	2702854	2702974	+
chr11	2825278	2825398	+
chr11	2840954	2841074	+
chr11	2908462	2908582	+
chr11	2922457	2922577	+
chr11	2944709	2944829	+
chr11	3154444	3154564	+
chr11	3222211	3222331	+
chr11	3227510	3227630	+
chr11	3671867	3671987	+
chr11	5595500	5595620	+
chr11	5595620	5595740	+
chr11	5595740	5595860	+
chr11	5596075	5596195	+
chr11	5596555	5596675	+
chr11	5596675	5596795	+
chr11	5596795	5596915	+
chr11	5596915	5597035	+
chr11	6630329	6630449	+
chr11	6656852	6656972	+
chr11	6768649	6768769	+
chr11	8357322	8357442	+
chr11	8730342	8730462	+
chr11	8977950	8978069	+
chr11	9004160	9004280	+
chr11	10302295	10302415	+
chr11	10451236	10451356	+
chr11	10653379	10653499	+
chr11	12009036	12009156	+
chr11	12106596	12106716	+
chr11	12150739	12150859	+
chr11	12675151	12675271	+
chr11	13440195	13440315	+
chr11	14091810	14091930	+
chr11	14644830	14644950	+
chr11	14972036	14972156	+
chr11	16002102	16002222	+
chr11	17082589	17082709	+
chr11	19116438	19116558	+
chr11	19442296	19442416	+
chr11	20089928	20090048	+
chr11	27472803	27472923	+
chr11	27719272	27719392	+
chr11	30323330	30323450	+
chr11	30481329	30481449	+
chr11	31825566	31825686	+
chr11	32426461	32426581	+
chr11	32433586	32433706	+
chr11	32583578	32583698	+
chr11	33860822	33860942	+
chr11	34105107	34105227	+
chr11	34215041	34215161	+
chr11	34438500	34438620	+
chr11	34461301	34461421	+
chr11	34916171	34916291	+
chr11	35662532	35662652	+
chr11	35662652	35662772	+
chr11	35662820	35662940	+
chr11	35662940	35663060	+
chr11	41018420	41018540	+
chr11	43880797	43880917	+
chr11	44065813	44065933	+
chr11	44317014	44317134	+
chr11	44605098	44605218	+
chr11	44878194	44878314	+
chr11	44941172	44941292	+
chr11	45080628	45080748	+
chr11	45080906	45081026	+
chr11	45343096	45343216	+
chr11	46332491	46332611	+
chr11	46333387	46333507	+
chr11	46333673	46333793	+
chr11	47352597	47352717	+
chr11	47395595	47395715	+
chr11	47579065	47579185	+
chr11	47589624	47589744	+
chr11	48020171	48020291	+
chr11	48880048	48880168	+
chr11	50298150	50298270	+
chr11	57332684	57332804	+
chr11	57336097	57336217	+
chr11	57493665	57493785	+
chr11	57497647	57497767	+
chr11	58024817	58024936	+
chr11	58575464	58575584	+
chr11	58621757	58621877	+
chr11	59176571	59176691	+
chr11	59550470	59550590	+
chr11	59755361	59755480	+
chr11	59865960	59866080	+
chr11	60455758	60455878	+
chr11	60763860	60763980	+
chr11	60772361	60772481	+
chr11	60853078	60853198	+
chr11	60934386	60934506	+
chr11	60951177	60951297	+
chr11	60952598	60952718	+
chr11	60972283	60972403	+
chr11	60972403	60972523	+
chr11	60972523	60972643	+
chr11	60972643	60972763	+
chr11	60972763	60972883	+
chr11	60975240	60975360	+
chr11	60975360	60975480	+
chr11	60975480	60975600	+
chr11	60975600	60975720	+
chr11	60975720	60975840	+
chr11	60981471	60981591	+
chr11	60981731	60981851	+
chr11	60981851	60981971	+
chr11	60982744	60982864	+
chr11	60982864	60982984	+
chr11	61061108	61061228	+
chr11	61061280	61061400	+
chr11	61102428	61102548	+
chr11	61102523	61102643	+
chr11	61102566	61102686	+
chr11	61102686	61102806	+
chr11	61102806	61102926	+
chr11	61102926	61103046	+
chr11	61103046	61103166	+
chr11	61103166	61103286	+
chr11	61104133	61104253	+
chr11	61104253	61104373	+
chr11	61104373	61104493	+
chr11	61104493	61104613	+
chr11	61104613	61104733	+
chr11	61147431	61147551	+
chr11	61332218	61332338	+
chr11	61332338	61332458	+
chr11	61332425	61332545	+
chr11	61332542	61332662	+
chr11	61332662	61332782	+
chr11	61332782	61332902	+
chr11	61332902	61333022	+
chr11	61333022	61333142	+
chr11	61333142	61333262	+
chr11	61333262	61333382	+
chr11	61333382	61333502	+
chr11	61333502	61333622	+
chr11	61333622	61333742	+
chr11	61333742	61333862	+
chr11	61333862	61333982	+
chr11	61680728	61680848	+
chr11	61684171	61684291	+
chr11	61718688	61718808	+
chr11	61835747	61835867	+
chr11	62112434	62112554	+
chr11	62577134	62577254	+
chr11	62591756	62591876	+
chr11	62611531	62611651	+
chr11	62853646	62853766	+
chr11	62853835	62853955	+
chr11	62854259	62854379	+
chr11	62882846	62882966	+
chr11	62926034	62926154	+
chr11	63919691	63919811	+
chr11	64000923	64001043	+
chr11	64018481	64018601	+
chr11	64057032	64057152	+
chr11	64240600	64240720	+
chr11	64259250	64259370	+
chr11	64284206	64284326	+
chr11	64304557	64304677	+
chr11	64340010	64340130	+
chr11	64609697	64609817	+
chr11	64868395	64868515	+
chr11	64914098	64914218	+
chr11	64924666	64924786	+
chr11	65213696	65213816	+
chr11	65356112	65356232	+
chr11	65428594	65428714	+
chr11	65552219	65552339	+
chr11	65557627	65557747	+
chr11	65575805	65575924	+
chr11	65591933	65592053	+
chr11	65862824	65862944	+
chr11	65890928	65891048	+
chr11	65917785	65917905	+
chr11	65920346	65920466	+
chr11	65976828	65976948	+
chr11	65978454	65978574	+
chr11	66011680	66011800	+
chr11	66042801	66042921	+
chr11	66052802	66052921	+
chr11	66257308	66257428	+
chr11	66313337	66313457	+
chr11	66316010	66316130	+
chr11	66316042	66316162	+
chr11	66316166	66316286	+
chr11	66316235	66316355	+
chr11	66336036	66336156	+
chr11	66347245	66347365	+
chr11	66421390	66421510	+
chr11	66560564	66560684	+
chr11	66568609	66568728	+
chr11	66638287	66638407	+
chr11	66687142	66687262	+
chr11	66691591	66691711	+
chr11	66705377	66705497	+
chr11	66851109	66851229	+
chr11	67057104	67057223	+
chr11	67284201	67284321	+
chr11	67404054	67404174	+
chr11	67405355	67405475	+
chr11	67435686	67435806	+
chr11	67436058	67436178	+
chr11	67437268	67437388	+
chr11	67438812	67438932	+
chr11	67450964	67451084	+
chr11	67505900	67506020	+
chr11	67505965	67506085	+
chr11	67585158	67585278	+
chr11	67873118	67873238	+
chr11	68010422	68010542	+
chr11	68036920	68037040	+
chr11	68044244	68044364	+
chr11	68047420	68047540	+
chr11	68271260	68271380	+
chr11	68312137	68312256	+
chr11	68371593	68371713	+
chr11	68426268	68426387	+
chr11	68438597	68438717	+
chr11	68773176	68773296	+
chr11	68782705	68782825	+
chr11	68840094	68840214	+
chr11	68840147	68840267	+
chr11	68840209	68840329	+
chr11	68941764	68941884	+
chr11	69014448	69014568	+
chr11	69048154	69048274	+
chr11	69101952	69102072	+
chr11	69202751	69202871	+
chr11	69295041	69295161	+
chr11	69380514	69380634	+
chr11	69546792	69546912	+
chr11	69705146	69705266	+
chr11	69718593	69718713	+
chr11	70366551	70366671	+
chr11	71456343	71456463	+
chr11	71477217	71477337	+
chr11	71489383	71489503	+
chr11	71928958	71929077	+
chr11	71999508	71999628	+
chr11	72079905	72080025	+
chr11	72754997	72755117	+
chr11	72781066	72781186	+
chr11	73264597	73264717	+
chr11	73311337	73311457	+
chr11	73388720	73388840	+
chr11	73950815	73950935	+
chr11	73983649	73983769	+
chr11	75429576	75429696	+
chr11	75584443	75584563	+
chr11	76161381	76161501	+
chr11	76227133	76227253	+
chr11	76276961	76277081	+
chr11	76610851	76610971	+
chr11	76629661	76629781	+
chr11	76715781	76715901	+
chr11	79404611	79404731	+
chr11	82734068	82734188	+
chr11	83021670	83021790	+
chr11	85483925	85484045	+
chr11	85484045	85484165	+
chr11	86116403	86116523	+
chr11	86218667	86218787	+
chr11	86639032	86639152	+
chr11	86799813	86799933	+
chr11	86799896	86800016	+
chr11	88175599	88175719	+
chr11	89491571	89491691	+
chr11	94545342	94545462	+
chr11	94567382	94567502	+
chr11	94767523	94767643	+
chr11	94769598	94769718	+
chr11	95625540	95625660	+
chr11	101127466	101127586	+
chr11	102316970	102317090	+
chr11	102317090	102317210	+
chr11	102317210	102317330	+
chr11	102317330	102317450	+
chr11	102317450	102317570	+
chr11	102317570	102317690	+
chr11	102317690	102317810	+
chr11	102317810	102317930	+
chr11	102345744	102345864	+
chr11	102345864	102345984	+
chr11	102345984	102346104	+
chr11	102346104	102346224	+
chr11	102346224	102346344	+
chr11	102346759	102346879	+
chr11	102346879	102346999	+
chr11	102346999	102347119	+
chr11	102347119	102347239	+
chr11	102347239	102347359	+
chr11	102347359	102347479	+
chr11	102347479	102347599	+
chr11	102347567	102347687	+
chr11	102347599	102347719	+
chr11	102347719	102347839	+
chr11	102700784	102700904	+
chr11	102843567	102843687	+
chr11	102874991	102875111	+
chr11	102875111	102875231	+
chr11	102875231	102875351	+
chr11	102950322	102950442	+
chr11	104838424	104838544	+
chr11	104838544	104838664	+
chr11	107590799	107590919	+
chr11	108467610	108467730	+
chr11	111298642	111298762	+
chr11	111417315	111417435	+
chr11	111456160	111456280	+
chr11	111765641	111765761	+
chr11	111918909	111919029	+
chr11	113933604	113933724	+
chr11	114058382	114058502	+
chr11	114066279	114066399	+
chr11	114066778	114066898	+
chr11	114074654	114074774	+
chr11	114076421	114076541	+
chr11	114083056	114083176	+
chr11	114173121	114173241	+
chr11	114439152	114439272	+
chr11	116245036	116245156	+
chr11	116788353	116788473	+
chr11	116832864	116832984	+
chr11	116930523	116930643	+
chr11	117199012	117199132	+
chr11	117199073	117199193	+
chr11	117316121	117316241	+
chr11	117487941	117488061	+
chr11	117591796	117591916	+
chr11	117796029	117796149	+
chr11	118212464	118212584	+
chr11	118339841	118339961	+
chr11	118339961	118340081	+
chr11	118340081	118340201	+
chr11	118340201	118340321	+
chr11	118340321	118340441	+
chr11	118340441	118340561	+
chr11	118340561	118340681	+
chr11	118340681	118340801	+
chr11	118340801	118340921	+
chr11	118340921	118341041	+
chr11	118341041	118341161	+
chr11	118341161	118341281	+
chr11	118341281	118341401	+
chr11	118341401	118341521	+
chr11	118341521	118341641	+
chr11	118341560	118341680	+
chr11	118341680	118341800	+
chr11	118341800	118341920	+
chr11	118341920	118342040	+
chr11	118342241	118342361	+
chr11	118342361	118342481	+
chr11	118342481	118342601	+
chr11	118342601	118342721	+
chr11	118343271	118343391	+
chr11	118359320	118359440	+
chr11	118437007	118437127	+
chr11	118786358	118786478	+
chr11	118883766	118883886	+
chr11	118883796	118883916	+
chr11	118883824	118883944	+
chr11	118910746	118910866	+
chr11	118913567	118913687	+
chr11	118922436	118922556	+
chr11	118922561	118922681	+
chr11	119167970	119168090	+
chr11	119168090	119168210	+
chr11	119168210	119168330	+
chr11	119168588	119168708	+
chr11	119168708	119168828	+
chr11	119168828	119168948	+
chr11	119168884	119169004	+
chr11	119169004	119169124	+
chr11	119169124	119169244	+
chr11	119169244	119169364	+
chr11	119169364	119169484	+
chr11	119169484	119169604	+
chr11	119317375	119317495	+
chr11	119334091	119334211	+
chr11	119334211	119334331	+
chr11	119334331	119334451	+
chr11	119334451	119334571	+
chr11	119334571	119334691	+
chr11	119334691	119334811	+
chr11	119334811	119334931	+
chr11	119334931	119335051	+
chr11	119696756	119696876	+
chr11	119759593	119759713	+
chr11	121432195	121432315	+
chr11	122232663	122232783	+
chr11	122838783	122838903	+
chr11	123484533	123484653	+
chr11	123640903	123641023	+
chr11	124673704	124673824	+
chr11	124754666	124754786	+
chr11	124758932	124759052	+
chr11	125063524	125063644	+
chr11	125102148	125102268	+
chr11	125746933	125747053	+
chr11	126345653	126345773	+
chr11	126355212	126355332	+
chr11	126355332	126355452	+
chr11	126355452	126355572	+
chr11	126355572	126355692	+
chr11	126355692	126355812	+
chr11	126356052	126356172	+
chr11	126356052	126356172	+
chr11	126356076	126356196	+
chr11	126356107	126356227	+
chr11	126356227	126356347	+
chr11	126356347	126356467	+
chr11	126402838	126402958	+
chr11	126402958	126403078	+
chr11	126403078	126403198	+
chr11	126403198	126403318	+
chr11	126403318	126403438	+
chr11	126403438	126403558	+
chr11	126403558	126403678	+
chr11	126405504	126405624	+
chr11	126405624	126405744	+
chr11	126405744	126405864	+
chr11	126406010	126406130	+
chr11	126406130	126406250	+
chr11	126737528	126737648	+
chr11	128507380	128507500	+
chr11	128565949	128566069	+
chr11	128733919	128734039	+
chr11	128800921	128801041	+
chr11	128801041	128801161	+
chr11	128801161	128801281	+
chr11	129474825	129474945	+
chr11	130209528	130209648	+
chr11	131691237	131691357	+
chr11	133165104	133165224	+
chr11	133919367	133919487	+
chr11	133927956	133928076	+
chr11	134225698	134225818	+
chr11	134395150	134395270	+
chr11	134735908	134736028	+
chr11	134742932	134743052	+
chr12	263033	263153	+
chr12	1617066	1617186	+
chr12	1663004	1663124	+
chr12	1831226	1831346	+
chr12	1864226	1864346	+
chr12	1917798	1917918	+
chr12	1917871	1917991	+
chr12	1921035	1921155	+
chr12	2054382	2054502	+
chr12	2235278	2235398	+
chr12	2372853	2372973	+
chr12	3157876	3157996	+
chr12	3456534	3456654	+
chr12	3492080	3492200	+
chr12	4160759	4160879	+
chr12	4290772	4290892	+
chr12	4911467	4911587	+
chr12	6383785	6383905	+
chr12	6567932	6568052	+
chr12	6772857	6772977	+
chr12	6773898	6774018	+
chr12	6791125	6791245	+
chr12	6946229	6946349	+
chr12	7107890	7108010	+
chr12	7628636	7628756	+
chr12	8564735	8564855	+
chr12	9326493	9326613	+
chr12	9642641	9642761	+
chr12	9642761	9642881	+
chr12	9642881	9643001	+
chr12	9669330	9669450	+
chr12	10307313	10307433	+
chr12	10392424	10392544	+
chr12	10809778	10809898	+
chr12	11460667	11460787	+
chr12	11500492	11500612	+
chr12	11556121	11556241	+
chr12	11659068	11659188	+
chr12	11730927	11731047	+
chr12	12469460	12469580	+
chr12	12469580	12469700	+
chr12	12527903	12528023	+
chr12	12787616	12787736	+
chr12	13049910	13050030	+
chr12	14155627	14155747	+
chr12	14155747	14155867	+
chr12	14843278	14843398	+
chr12	14886031	14886151	+
chr12	14886438	14886558	+
chr12	15754523	15754643	+
chr12	15883060	15883180	+
chr12	19382160	19382280	+
chr12	21775667	21775787	+
chr12	22338539	22338659	+
chr12	26233840	26233960	+
chr12	26749218	26749338	+
chr12	30169871	30169991	+
chr12	30696120	30696240	+
chr12	31019645	31019765	+
chr12	31019765	31019885	+
chr12	31323485	31323605	+
chr12	34340320	34340440	+
chr12	39335091	39335211	+
chr12	46268578	46268698	+
chr12	46374100	46374220	+
chr12	47726574	47726694	+
chr12	47756020	47756140	+
chr12	47845992	47846112	+
chr12	47950159	47950279	+
chr12	48213821	48213941	+
chr12	48457555	48457675	+
chr12	48780808	48780928	+
chr12	49113923	49114042	+
chr12	49126805	49126925	+
chr12	49233854	49233974	+
chr12	49541026	49541146	+
chr12	49623944	49624064	+
chr12	49795458	49795578	+
chr12	50032744	50032864	+
chr12	51005283	51005403	+
chr12	51849255	51849375	+
chr12	52017084	52017204	+
chr12	52058901	52059021	+
chr12	52321199	52321319	+
chr12	52522087	52522207	+
chr12	52522207	52522327	+
chr12	52573843	52573963	+
chr12	53059256	53059376	+
chr12	53069849	53069969	+
chr12	53197704	53197824	+
chr12	53218890	53219010	+
chr12	53380193	53380313	+
chr12	53451621	53451741	+
chr12	53451741	53451861	+
chr12	53451861	53451981	+
chr12	53451961	53452081	+
chr12	53452081	53452201	+
chr12	53452334	53452454	+
chr12	53452454	53452574	+
chr12	53499718	53499838	+
chr12	53499838	53499958	+
chr12	53499958	53500078	+
chr12	53500078	53500198	+
chr12	53500198	53500318	+
chr12	53500676	53500796	+
chr12	53500796	53500916	+
chr12	53500916	53501036	+
chr12	53501036	53501156	+
chr12	53501156	53501276	+
chr12	53501276	53501396	+
chr12	53501396	53501516	+
chr12	53501516	53501636	+
chr12	53501592	53501712	+
chr12	53676701	53676821	+
chr12	53985052	53985172	+
chr12	54006472	54006592	+
chr12	54054421	54054541	+
chr12	54283164	54283284	+
chr12	54369001	54369121	+
chr12	54415364	54415483	+
chr12	54419311	54419431	+
chr12	54497647	54497767	+
chr12	55931305	55931425	+
chr12	55935990	55936110	+
chr12	55966763	55966883	+
chr12	56007913	56008033	+
chr12	56038300	56038420	+
chr12	56128198	56128318	+
chr12	56300605	56300725	+
chr12	56337876	56337996	+
chr12	56337996	56338116	+
chr12	56338597	56338717	+
chr12	56338717	56338837	+
chr12	56338795	56338915	+
chr12	56338915	56339035	+
chr12	56636269	56636389	+
chr12	57007953	57008073	+
chr12	57091358	57091478	+
chr12	57149473	57149593	+
chr12	57234811	57234931	+
chr12	57500253	57500373	+
chr12	57500373	57500493	+
chr12	57611915	57612035	+
chr12	57631472	57631592	+
chr12	57851199	57851319	+
chr12	62259575	62259695	+
chr12	62259695	62259815	+
chr12	62259815	62259935	+
chr12	62259935	62260055	+
chr12	62260055	62260175	+
chr12	62260179	62260299	+
chr12	62260299	62260419	+
chr12	62260419	62260539	+
chr12	62260539	62260659	+
chr12	62260659	62260779	+
chr12	62260779	62260899	+
chr12	62260899	62261019	+
chr12	62261019	62261139	+
chr12	63738236	63738356	+
chr12	63821985	63822105	+
chr12	64390823	64390943	+
chr12	65657088	65657208	+
chr12	66130571	66130691	+
chr12	66131103	66131223	+
chr12	67650368	67650488	+
chr12	68745778	68745898	+
chr12	68787686	68787806	+
chr12	74170667	74170787	+
chr12	75209561	75209681	+
chr12	75209745	75209865	+
chr12	77327968	77328088	+
chr12	77830712	77830832	+
chr12	79690878	79690998	+
chr12	79691428	79691548	+
chr12	80707850	80707970	+
chr12	81074393	81074513	+
chr12	89352728	89352848	+
chr12	90938642	90938762	+
chr12	93380936	93381056	+
chr12	93421382	93421502	+
chr12	93677387	93677507	+
chr12	94186986	94187106	+
chr12	95944173	95944293	+
chr12	96210659	96210779	+
chr12	96400409	96400529	+
chr12	97757541	97757661	+
chr12	100473571	100473691	+
chr12	100473671	100473791	+
chr12	101831527	101831647	+
chr12	101877794	101877914	+
chr12	102197485	102197605	+
chr12	102917462	102917582	+
chr12	103841641	103841761	+
chr12	103930119	103930239	+
chr12	103965464	103965584	+
chr12	104604344	104604464	+
chr12	104649018	104649138	+
chr12	104747145	104747265	+
chr12	105982031	105982151	+
chr12	105982151	105982271	+
chr12	106245832	106245952	+
chr12	106955255	106955375	+
chr12	107903502	107903622	+
chr12	108121099	108121219	+
chr12	108566173	108566293	+
chr12	108629963	108630083	+
chr12	109734376	109734496	+
chr12	109833024	109833143	+
chr12	110289207	110289327	+
chr12	110521437	110521557	+
chr12	110578701	110578821	+
chr12	110920582	110920702	+
chr12	111320613	111320733	+
chr12	113057870	113057990	+
chr12	113093308	113093428	+
chr12	113473226	113473346	+
chr12	114408003	114408123	+
chr12	114408534	114408654	+
chr12	114499463	114499583	+
chr12	114700580	114700700	+
chr12	115348313	115348433	+
chr12	116604985	116605104	+
chr12	116611220	116611340	+
chr12	117362375	117362495	+
chr12	120640227	120640347	+
chr12	120951099	120951219	+
chr12	121534447	121534567	+
chr12	121575924	121576044	+
chr12	121578814	121578934	+
chr12	121792524	121792644	+
chr12	121799497	121799617	+
chr12	121820880	121821000	+
chr12	122006616	122006736	+
chr12	123034213	123034333	+
chr12	123075890	123076010	+
chr12	123132210	123132330	+
chr12	123265227	123265347	+
chr12	123907755	123907875	+
chr12	123914383	123914503	+
chr12	124387683	124387803	+
chr12	124387719	124387839	+
chr12	124428956	124429076	+
chr12	124428957	124429077	+
chr12	124449369	124449489	+
chr12	124521227	124521347	+
chr12	124560622	124560742	+
chr12	124637818	124637938	+
chr12	124769786	124769906	+
chr12	124769906	124770026	+
chr12	124797736	124797856	+
chr12	124864265	124864385	+
chr12	125492522	125492642	+
chr12	128793043	128793163	+
chr12	128814773	128814893	+
chr12	128814893	128815013	+
chr12	129092121	129092241	+
chr12	130337681	130337801	+
chr12	130434389	130434509	+
chr12	130619927	130620047	+
chr12	130839518	130839638	+
chr12	131003809	131003929	+
chr12	131045017	131045137	+
chr12	131084042	131084162	+
chr12	131105991	131106111	+
chr12	131121053	131121173	+
chr12	131163410	131163530	+
chr12	131209635	131209755	+
chr12	131766560	131766680	+
chr12	131817394	131817514	+
chr12	131829073	131829193	+
chr12	131840529	131840649	+
chr12	131851015	131851135	+
chr12	132020035	132020155	+
chr12	132205589	132205709	+
chr12	132205753	132205873	+
chr12	132213971	132214091	+
chr12	132333878	132333998	+
chr12	132476107	132476227	+
chr12	132496047	132496167	+
chr12	132524069	132524189	+
chr12	132524127	132524247	+
chr12	132547508	132547628	+
chr12	132547886	132548006	+
chr12	132575553	132575673	+
chr12	132591687	132591807	+
chr12	132710148	132710268	+
chr12	132780596	132780716	+
chr12	132847774	132847894	+
chr12	132887048	132887168	+
chr12	133181300	133181420	+
chr12	133181300	133181420	+
chr13	18943860	18943980	+
chr13	23559314	23559434	+
chr13	24212997	24213117	+
chr13	24511104	24511224	+
chr13	24511207	24511327	+
chr13	25172446	25172566	+
chr13	26012056	26012176	+
chr13	26760062	26760182	+
chr13	27977681	27977801	+
chr13	28355635	28355755	+
chr13	28495172	28495292	+
chr13	29693886	29694006	+
chr13	30445853	30445973	+
chr13	30735602	30735722	+
chr13	30803268	30803388	+
chr13	30906758	30906878	+
chr13	33197880	33198000	+
chr13	35475889	35476009	+
chr13	35478788	35478908	+
chr13	36820392	36820512	+
chr13	37869708	37869828	+
chr13	37870568	37870688	+
chr13	40092710	40092830	+
chr13	40187082	40187202	+
chr13	40318554	40318674	+
chr13	41470477	41470597	+
chr13	42405800	42405920	+
chr13	42966055	42966175	+
chr13	44370835	44370955	+
chr13	45311801	45311921	+
chr13	46387474	46387594	+
chr13	46578330	46578450	+
chr13	46896598	46896718	+
chr13	47335495	47335615	+
chr13	49218974	49219094	+
chr13	50128830	50128950	+
chr13	50132387	50132507	+
chr13	50518765	50518885	+
chr13	51243840	51243960	+
chr13	52809532	52809652	+
chr13	52849837	52849957	+
chr13	73985435	73985555	+
chr13	73985555	73985675	+
chr13	73985675	73985795	+
chr13	74092934	74093054	+
chr13	76019763	76019883	+
chr13	84962520	84962640	+
chr13	91320118	91320238	+
chr13	91350024	91350144	+
chr13	94675076	94675196	+
chr13	94706111	94706231	+
chr13	96994362	96994482	+
chr13	98530504	98530624	+
chr13	99085134	99085254	+
chr13	99087068	99087188	+
chr13	99367333	99367453	+
chr13	100365806	100365926	+
chr13	103067296	103067416	+
chr13	108268702	108268822	+
chr13	110116086	110116206	+
chr13	110628722	110628842	+
chr13	111113932	111114052	+
chr13	111512882	111513002	+
chr13	111853541	111853661	+
chr13	111853610	111853730	+
chr13	112194303	112194423	+
chr13	112207738	112207858	+
chr13	112354933	112355053	+
chr13	112605609	112605729	+
chr13	112765346	112765466	+
chr13	112819306	112819426	+
chr13	112994202	112994322	+
chr13	112994223	112994343	+
chr13	113001186	113001306	+
chr13	113033884	113034004	+
chr13	113175831	113175951	+
chr13	113195331	113195451	+
chr13	113195451	113195571	+
chr13	113195571	113195691	+
chr13	113597027	113597147	+
chr13	113607650	113607770	+
chr13	113633281	113633401	+
chr13	113651073	113651193	+
chr13	113657473	113657593	+
chr13	113730547	113730667	+
chr13	113784022	113784142	+
chr13	113795157	113795277	+
chr13	113840915	113841035	+
chr13	113943960	113944080	+
chr13	114016518	114016638	+
chr13	114058361	114058481	+
chr13	114097839	114097959	+
chr13	114198566	114198686	+
chr13	114234676	114234796	+
chr14	20803094	20803214	+
chr14	20989283	20989403	+
chr14	21230980	21231100	+
chr14	22226592	22226712	+
chr14	22339418	22339538	+
chr14	22339538	22339658	+
chr14	22339658	22339778	+
chr14	22339778	22339898	+
chr14	22339898	22340018	+
chr14	22482192	22482312	+
chr14	22536859	22536979	+
chr14	22545972	22546092	+
chr14	22546092	22546212	+
chr14	22546212	22546332	+
chr14	22546332	22546453	+
chr14	22598112	22598232	+
chr14	22836818	22836938	+
chr14	23009701	23009821	+
chr14	23513188	23513308	+
chr14	24045166	24045286	+
chr14	24045286	24045406	+
chr14	24045406	24045526	+
chr14	24132496	24132616	+
chr14	24214276	24214396	+
chr14	30874785	30874905	+
chr14	35534177	35534297	+
chr14	37584259	37584379	+
chr14	37602020	37602140	+
chr14	37603233	37603353	+
chr14	37622259	37622379	+
chr14	39114566	39114686	+
chr14	39154625	39154745	+
chr14	39154745	39154865	+
chr14	49621766	49621886	+
chr14	51240014	51240134	+
chr14	51720155	51720275	+
chr14	52069413	52069533	+
chr14	52313856	52313976	+
chr14	52707113	52707233	+
chr14	53953047	53953167	+
chr14	54397466	54397586	+
chr14	54754051	54754171	+
chr14	56811573	56811693	+
chr14	57494198	57494318	+
chr14	58152198	58152318	+
chr14	58598191	58598311	+
chr14	60641449	60641569	+
chr14	60723773	60723893	+
chr14	63204959	63205079	+
chr14	64540734	64540854	+
chr14	64541417	64541537	+
chr14	64769553	64769673	+
chr14	65208791	65208911	+
chr14	65410087	65410207	+
chr14	67575504	67575624	+
chr14	68313056	68313176	+
chr14	68476709	68476829	+
chr14	68789774	68789894	+
chr14	68971443	68971562	+
chr14	69354467	69354587	+
chr14	69611153	69611273	+
chr14	72563074	72563194	+
chr14	72701780	72701900	+
chr14	72742465	72742585	+
chr14	73136155	73136275	+
chr14	73760678	73760798	+
chr14	73785163	73785283	+
chr14	74910665	74910785	+
chr14	74921342	74921462	+
chr14	74942083	74942203	+
chr14	75430654	75430774	+
chr14	75471782	75471902	+
chr14	76883610	76883730	+
chr14	77026875	77026995	+
chr14	77120980	77121100	+
chr14	77139950	77140070	+
chr14	77423579	77423699	+
chr14	78403348	78403468	+
chr14	80491414	80491534	+
chr14	81534029	81534149	+
chr14	83134445	83134565	+
chr14	85529455	85529575	+
chr14	87691191	87691311	+
chr14	87993462	87993582	+
chr14	88612039	88612159	+
chr14	89616871	89616991	+
chr14	89701900	89702020	+
chr14	90061487	90061607	+
chr14	90332131	90332250	+
chr14	91224760	91224880	+
chr14	91244637	91244757	+
chr14	91253769	91253889	+
chr14	91364923	91365043	+
chr14	91379929	91380049	+
chr14	91399921	91400041	+
chr14	91415093	91415213	+
chr14	91867361	91867481	+
chr14	91867367	91867487	+
chr14	91870199	91870319	+
chr14	91870319	91870439	+
chr14	91873191	91873311	+
chr14	92461471	92461591	+
chr14	92514717	92514837	+
chr14	92650186	92650306	+
chr14	92687979	92688099	+
chr14	92688005	92688125	+
chr14	92923080	92923200	+
chr14	93331903	93332023	+
chr14	93818845	93818965	+
chr14	94079272	94079392	+
chr14	94105884	94106004	+
chr14	94773223	94773343	+
chr14	95011083	95011203	+
chr14	95502582	95502702	+
chr14	95517039	95517159	+
chr14	97925634	97925754	+
chr14	97925754	97925874	+
chr14	97925874	97925994	+
chr14	98516239	98516359	+
chr14	99213280	99213400	+
chr14	99231363	99231483	+
chr14	99259424	99259544	+
chr14	99320653	99320773	+
chr14	99437144	99437264	+
chr14	99572429	99572549	+
chr14	99586880	99587000	+
chr14	99603117	99603237	+
chr14	100297339	100297459	+
chr14	100318096	100318216	+
chr14	100375371	100375491	+
chr14	100654308	100654428	+
chr14	100680507	100680627	+
chr14	101065523	101065643	+
chr14	101119425	101119545	+
chr14	101124122	101124242	+
chr14	101365175	101365295	+
chr14	101761813	101761933	+
chr14	102196988	102197108	+
chr14	102506941	102507061	+
chr14	102544427	102544547	+
chr14	102592443	102592563	+
chr14	102777396	102777516	+
chr14	102819359	102819479	+
chr14	102901194	102901314	+
chr14	102949476	102949596	+
chr14	102949485	102949605	+
chr14	103092106	103092226	+
chr14	103207104	103207224	+
chr14	103207945	103208065	+
chr14	103563270	103563390	+
chr14	103711869	103711989	+
chr14	103712985	103713105	+
chr14	103861957	103862077	+
chr14	104135723	104135843	+
chr14	104275360	104275480	+
chr14	104285027	104285147	+
chr14	104382711	104382831	+
chr14	104474542	104474662	+
chr14	104708245	104708365	+
chr14	104886930	104887050	+
chr14	104906449	104906569	+
chr14	104925238	104925358	+
chr14	104980272	104980392	+
chr14	105061018	105061138	+
chr14	105068941	105069061	+
chr14	105069843	105069963	+
chr14	105201312	105201432	+
chr14	105301712	105301832	+
chr14	105348368	105348488	+
chr14	105390812	105390932	+
chr14	105394557	105394677	+
chr14	105440183	105440303	+
chr14	105553986	105554106	+
chr14	105571384	105571504	+
chr14	105643287	105643407	+
chr14	105771038	105771158	+
chr14	105854583	105854703	+
chr14	105863382	105863502	+
chr14	105907390	105907510	+
chr14	106218170	106218290	+
chr15	22880190	22880310	+
chr15	22980310	22980430	+
chr15	23565998	23566118	+
chr15	23645386	23645506	+
chr15	25247179	25247299	+
chr15	25862203	25862323	+
chr15	26842108	26842228	+
chr15	28001860	28001980	+
chr15	28094906	28095026	+
chr15	28914765	28914885	+
chr15	28920987	28921107	+
chr15	28993464	28993584	+
chr15	29821460	29821580	+
chr15	31345709	31345829	+
chr15	31483487	31483607	+
chr15	31483632	31483752	+
chr15	32718275	32718395	+
chr15	33649324	33649444	+
chr15	34434389	34434509	+
chr15	34754499	34754619	+
chr15	35545579	35545699	+
chr15	37020130	37020250	+
chr15	38653429	38653549	+
chr15	39933664	39933784	+
chr15	39933784	39933904	+
chr15	39933904	39934024	+
chr15	39934024	39934144	+
chr15	39934144	39934264	+
chr15	39934264	39934384	+
chr15	39934384	39934504	+
chr15	40056042	40056162	+
chr15	40240660	40240780	+
chr15	40307419	40307539	+
chr15	40358674	40358794	+
chr15	40744062	40744182	+
chr15	40903010	40903130	+
[truncated: 4,805 more rows]

## Sheet: Table S2
Table S2. WGBS datasets for cell type deconvolution
CellType	Accession	Database
CD4 T cell	GSM5652279	GEO
CD4 T cell	GSM5652280	GEO
CD4 T cell	GSM5652281	GEO
CD4 T cell	GSM5652285	GEO
CD4 T cell	GSM5652286	GEO
CD4 T cell	GSM5652287	GEO
CD4 T cell	GSM5652291	GEO
CD4 T cell	GSM5652292	GEO
CD4 T cell	GSM5652293	GEO
CD8 T cell	GSM5652282	GEO
CD8 T cell	GSM5652283	GEO
CD8 T cell	GSM5652284	GEO
CD8 T cell	GSM5652288	GEO
CD8 T cell	GSM5652289	GEO
CD8 T cell	GSM5652290	GEO
CD8 T cell	GSM5652294	GEO
CD8 T cell	GSM5652295	GEO
naïve T cell	GSM5652296	GEO
naïve T cell	GSM5652297	GEO
naïve T cell	GSM5652298	GEO
NK cell	GSM5652299	GEO
NK cell	GSM5652300	GEO
NK cell	GSM5652301	GEO
Monocyte	GSM5652302	GEO
Monocyte	GSM5652303	GEO
Monocyte	GSM5652304	GEO
B cell	GSM5652316	GEO
B cell	GSM5652317	GEO
B cell	GSM5652318	GEO
B cell	GSM5652319	GEO
B cell	GSM5652320	GEO
NeutrophilBand	S00JGXA1	Blueprint
NeutrophilBand	S00JMLA1	Blueprint
NeutrophilBand	S00VEQA1	Blueprint

## Sheet: Table S3
Table S3. Sample characteristics
TBS-seq	Sample	TG1	TG2	TG3	Low-TG	TG4	TG5	High-TG
Total n	182	19	32	35	86	79	17	96
Sequencing
Batch1	89	5	18	19	42	39	8	47
Batch2	93	14	14	16	44	40	9	49
Age median [IQR]	61 [52, 67]	54 [46, 58]	50 [41, 60]	65 [58, 68]	58 [44, 65]	63 [57, 67]	69 [57, 71]	63 [57, 69]
Sex n (%)
Female	72 (40)	4 (21)	10 (31)	12 (34)	26 (30)	42 (53)	4 (24)	46 (48)
Male	110 (60)	15 (79)	22 (69)	23 (66)	60 (70)	37 (47)	13 (76)	50 (52)
Race n (%)
Asian	6 (3)	3 (16)	2 (6)	1 (3)	6 (7)	0 (0)	0 (0)	0 (0)
Black	10 (6)	0 (0)	8 (25)	0 (0)	8 (9)	2 (3)	0 (0)	2 (2)
White	62 (34)	9 (47)	3 (10)	9 (26)	21 (25)	35 (44)	6 (35)	41 (43)
Other/ Declined	104 (57)	7 (37)	19 (59)	25 (71)	51 (59)	42 (53)	11 (65)	53 (55)
Ethnicity n (%)
Hispanic	116 (64)	9 (47)	14 (44)	19 (54)	42 (49)	61 (77)	13 (76)	74 (77)
Non-hispanic	66 (36)	10 (53)	18 (56)	16 (46)	44 (51)	18 (23)	4 (24)	22 (23)

## Sheet: Table S4
Table S4. Hyper-methylated CpG related genes in high-TG
Gene	HyperP	HyperBonfP	HyperFdrQ
CDK5R1	1.403088e-17	2.634578e-13	2.634578e-13
MYO1D	1.403088e-17	2.634578e-13	2.634578e-13
RUNX3	7.679453e-14	1.441971e-9	4.806570e-10
KIF1A	8.150710e-12	1.530459e-7	3.826147e-8
AQP12A	8.150710e-12	1.530459e-7	3.826147e-8
CD3G	1.216612e-10	2.284432e-6	3.807387e-7
CD3D	1.216612e-10	2.284432e-6	3.807387e-7
PRKAR1B	4.995743e-6	9.380507e-2	1.172563e-2
RIPOR2	2.050535e-5	3.850290e-1	4.278100e-2
RSPH1	2.868576e-5	5.386325e-1	5.386325e-2
UBASH3A	2.868576e-5	5.386325e-1	5.386325e-2
PDGFA	4.355499e-5	8.178320e-1	6.815267e-2
GPX4	7.957335e-4	1.000000e+0	1.000000e+0
SBNO2	7.957335e-4	1.000000e+0	1.000000e+0
PRR3	8.419052e-4	1.000000e+0	1.000000e+0
RPP21	8.419052e-4	1.000000e+0	1.000000e+0
KDM2B	9.879996e-4	1.000000e+0	1.000000e+0
RNF34	9.879996e-4	1.000000e+0	1.000000e+0
CD5	2.399829e-3	1.000000e+0	1.000000e+0
PADI1	7.076528e-3	1.000000e+0	1.000000e+0
IL2RB	8.251168e-3	1.000000e+0	1.000000e+0
ICOS	8.251168e-3	1.000000e+0	1.000000e+0
MEF2A	9.424447e-3	1.000000e+0	1.000000e+0
LRRC28	9.424447e-3	1.000000e+0	1.000000e+0
MRPS6	9.424447e-3	1.000000e+0	1.000000e+0
ENSG00000249209	9.424447e-3	1.000000e+0	1.000000e+0
DPEP1	1.059636e-2	1.000000e+0	1.000000e+0
CPNE7	1.059636e-2	1.000000e+0	1.000000e+0
AANAT	1.176692e-2	1.000000e+0	1.000000e+0
RHBDF2	1.176692e-2	1.000000e+0	1.000000e+0
ADCY3	1.293613e-2	1.000000e+0	1.000000e+0
CLEC2D	1.527047e-2	1.000000e+0	1.000000e+0
DUSP22	1.643560e-2	1.000000e+0	1.000000e+0
CD6	3.945671e-2	1.000000e+0	1.000000e+0
ADGRD1	7.300153e-2	1.000000e+0	1.000000e+0
SFSWAP	9.686870e-2	1.000000e+0	1.000000e+0
OBP2B	2.845721e-1	1.000000e+0	1.000000e+0
ABO	2.938887e-1	1.000000e+0	1.000000e+0

## Sheet: Table S5
Table S5. Hypo-methylated CpG related genes in high-TG
Gene	HyperP	HyperBonfP	HyperFdrQ
TRIB1	9.419430e-21	1.768686e-16	1.768686e-16
RFFL	3.683427e-17	6.916371e-13	3.458185e-13
ARHGAP9	3.683427e-17	6.916371e-13	3.458185e-13
DDIT3	3.683427e-17	6.916371e-13	3.458185e-13
RAD51D	3.511696e-15	6.593912e-11	1.318782e-11
AMACR	6.483504e-13	1.217408e-8	2.029013e-9
C1QTNF3	6.483504e-13	1.217408e-8	2.029013e-9
ACOX3	1.596490e-11	2.997729e-7	3.747162e-8
HTRA3	1.596490e-11	2.997729e-7	3.747162e-8
ASL	2.387308e-10	4.482648e-6	4.482648e-7
GUSB	2.387308e-10	4.482648e-6	4.482648e-7
MAPKAP1	8.130175e-9	1.526603e-4	1.272169e-5
GAPVD1	8.130175e-9	1.526603e-4	1.272169e-5
SUMO4	1.474807e-8	2.769245e-4	1.978032e-5
ZC3H12D	7.467467e-8	1.402166e-3	9.347775e-5
INSM1	1.618862e-7	3.039737e-3	1.899836e-4
CRNKL1	1.618862e-7	3.039737e-3	1.899836e-4
DOCK8	4.519476e-7	8.486220e-3	4.714567e-4
KANK1	4.519476e-7	8.486220e-3	4.714567e-4
DUSP16	1.325759e-6	2.489378e-2	1.244689e-3
BORCS5	1.325759e-6	2.489378e-2	1.244689e-3
NBPF3	1.225711e-5	2.301518e-1	1.046144e-2
ALPL	1.225711e-5	2.301518e-1	1.046144e-2
SDCCAG8	1.225711e-5	2.301518e-1	1.046144e-2
GHITM	1.225711e-5	2.301518e-1	1.046144e-2
JAML	4.074887e-5	7.651415e-1	2.942852e-2
SCN2B	4.074887e-5	7.651415e-1	2.942852e-2
TRAPPC6B	6.104237e-5	1.000000e+0	4.093545e-2
C10orf99	8.534616e-5	1.000000e+0	5.526017e-2
AKT3	8.534616e-5	1.000000e+0	5.526017e-2
HES1	8.534616e-5	1.000000e+0	5.526017e-2
CPN2	8.534616e-5	1.000000e+0	5.526017e-2
GEMIN2	3.664212e-4	1.000000e+0	2.084937e-1
TMEM17	6.128190e-4	1.000000e+0	3.384383e-1
B3GNT2	6.128190e-4	1.000000e+0	3.384383e-1
FNDC9	8.113453e-3	1.000000e+0	1.000000e+0
CYFIP2	8.113453e-3	1.000000e+0	1.000000e+0
DNAJB6	9.032425e-3	1.000000e+0	1.000000e+0
CGNL1	1.214575e-2	1.000000e+0	1.000000e+0
TCF12	1.214575e-2	1.000000e+0	1.000000e+0
COL16A1	1.415581e-2	1.000000e+0	1.000000e+0
COX4I2	1.415581e-2	1.000000e+0	1.000000e+0
ACOT11	1.616184e-2	1.000000e+0	1.000000e+0
ALDH3B1	1.616184e-2	1.000000e+0	1.000000e+0
FCAR	1.616184e-2	1.000000e+0	1.000000e+0
TMEM33	1.616184e-2	1.000000e+0	1.000000e+0
ZPLD1	1.816383e-2	1.000000e+0	1.000000e+0
NFKBIZ	1.816383e-2	1.000000e+0	1.000000e+0
C10orf105	2.215573e-2	1.000000e+0	1.000000e+0
C12orf49	2.613160e-2	1.000000e+0	1.000000e+0
MAP1LC3B2	2.613160e-2	1.000000e+0	1.000000e+0
SERPINC1	2.613160e-2	1.000000e+0	1.000000e+0
ADGRB2	3.206546e-2	1.000000e+0	1.000000e+0
ID1	3.600149e-2	1.000000e+0	1.000000e+0
RNF144A	3.796358e-2	1.000000e+0	1.000000e+0
GPR157	4.187591e-2	1.000000e+0	1.000000e+0
FOXP1	4.382617e-2	1.000000e+0	1.000000e+0
PRKAG2	4.965346e-2	1.000000e+0	1.000000e+0
RHEB	4.965346e-2	1.000000e+0	1.000000e+0
ACTG1	5.158807e-2	1.000000e+0	1.000000e+0
ZBTB37	5.544563e-2	1.000000e+0	1.000000e+0
SLC2A5	7.072142e-2	1.000000e+0	1.000000e+0
FAAP100	7.450205e-2	1.000000e+0	1.000000e+0
VSIR	8.388725e-2	1.000000e+0	1.000000e+0
BAHCC1	1.078508e-1	1.000000e+0	1.000000e+0
NPLOC4	1.877754e-1	1.000000e+0	1.000000e+0

## Sheet: Table S6
Table S6. GO-term of hyper-methylated CpG related genes in high-TG
Ontology	ID	Description	HyperP	HyperBonfP	HyperFdrQ	GeneNames
GO Biological Process	GO:0021722	superior olivary nucleus maturation	1.403088e-17	1.812369e-13	1.812369e-13	CDK5R1
GO Biological Process	GO:0042501	serine phosphorylation of STAT protein	1.592287e-14	2.056757e-10	6.855857e-11	CDK5R1
GO Biological Process	GO:0007158	neuron cell-cell adhesion	3.684627e-14	4.759433e-10	1.189858e-10	CDK5R1
GO Biological Process	GO:0098927	vesicle-mediated transport between endosomal compartments	5.380419e-14	6.949887e-10	1.389977e-10	MYO1D
GO Biological Process	GO:0021586	pons maturation	3.173160e-12	4.098771e-8	6.831285e-9	CDK5R1
GO Cellular Component	GO:0016533	cyclin-dependent protein kinase 5 holoenzyme complex	1.403088e-17	2.338948e-14	2.338948e-14	CDK5R1
GO Cellular Component	GO:0005790	smooth endoplasmic reticulum	6.229448e-11	1.038449e-7	5.192245e-8	MYO1D
GO Cellular Component	GO:0030673	axolemma	8.621678e-11	1.437234e-7	4.790779e-8	MYO1D
GO Cellular Component	GO:0042105	alpha-beta T cell receptor complex	4.362382e-10	7.272091e-7	1.818023e-7	CD3D,CD3G
GO Cellular Component	GO:0097440	apical dendrite	1.414934e-9	2.358695e-6	4.717390e-7	MYO1D
GO Molecular Function	GO:0016534	cyclin-dependent protein kinase 5 activator activity	1.403088e-17	5.856489e-14	5.856489e-14	CDK5R1
GO Molecular Function	GO:0003774	motor activity	1.462472e-11	6.104358e-8	3.052179e-8	KIF1A,MYO1D
GO Molecular Function	GO:0030898	actin-dependent ATPase activity	3.065192e-11	1.279411e-7	4.264704e-8	MYO1D
GO Molecular Function	GO:0046875	ephrin receptor binding	6.089237e-10	2.541648e-6	6.354119e-7	CDK5R1
GO Molecular Function	GO:0042608	T cell receptor binding	7.983663e-10	3.332381e-6	6.664762e-7	CD3G

## Sheet: Table S7
Table S7. GO-term of hypo-methylated CpG related genes in high-TG
Ontology	ID	Description	HyperP	HyperBonfP	HyperFdrQ	GeneNames
GO Biological Process	GO:0045651	positive regulation of macrophage differentiation	6.244752e-19	8.066346e-15	4.033173e-15	TRIB1
GO Biological Process	GO:0030854	positive regulation of granulocyte differentiation	6.244752e-19	8.066346e-15	4.033173e-15	TRIB1
GO Biological Process	GO:0045658	regulation of neutrophil differentiation	1.558881e-17	2.013607e-13	5.034016e-14	TRIB1
GO Biological Process	GO:0033540	fatty acid beta-oxidation using acyl-CoA oxidase	1.951233e-17	2.520408e-13	4.200679e-14	ACOX3,AMACR
GO Biological Process	GO:1990442	intrinsic apoptotic signaling pathway in response to nitrosative stress	3.683427e-17	4.757883e-13	6.796975e-14	DDIT3
GO Cellular Component	GO:1990622	CHOP-ATF3 complex	3.683427e-17	6.140273e-14	6.140273e-14	DDIT3
GO Cellular Component	GO:1990617	CHOP-ATF4 complex	3.683427e-17	6.140273e-14	6.140273e-14	DDIT3
GO Cellular Component	GO:0002947	tumor necrosis factor receptor superfamily complex	3.683427e-17	6.140273e-14	6.140273e-14	RFFL
GO Cellular Component	GO:0036488	CHOP-C/EBP complex	3.811999e-16	6.354602e-13	1.588651e-13	DDIT3
GO Cellular Component	GO:0035976	transcription factor AP-1 complex	3.811999e-16	6.354602e-13	1.588651e-13	DDIT3
GO Molecular Function	GO:0031434	mitogen-activated protein kinase kinase binding	1.532403e-14	6.396250e-11	6.396250e-11	TRIB1
GO Molecular Function	GO:0005547	phosphatidylinositol-3,4,5-trisphosphate binding	3.085087e-14	1.287715e-10	6.438577e-11	ARHGAP9,MAPKAP1
GO Molecular Function	GO:0055106	ubiquitin-protein transferase regulator activity	5.148379e-14	2.148933e-10	7.163111e-11	TRIB1
GO Molecular Function	GO:0008140	cAMP response element binding protein binding	2.202760e-13	9.194320e-10	2.298580e-10	DDIT3
GO Molecular Function	GO:0000150	recombinase activity	2.202760e-13	9.194320e-10	2.298580e-10	RAD51D

## Sheet: Table S8
Table S8. Top TG-associated CpG sites
#Chromosome	Start	End	FDR
chr12	1663035	1663036	0.00417472
chr12	1662975	1662976	0.00417472
chr12	1662995	1662996	0.0215382
chr12	1662985	1662986	0.0216986
chr16	46900777	46900778	0.0216986
chr12	1662997	1662998	0.0286961
chr12	1663020	1663021	0.0315039
chr5	125835834	125835835	0.0350581
chr22	43110078	43110079	0.0500254
chr12	1663012	1663013	0.0667289
chr12	1662980	1662981	0.0667289
chr1	116167500	116167501	0.0721365
chr8	55454992	55454993	0.0872047
chr12	1663066	1663067	0.0913237
chr12	1663086	1663087	0.0913237
chr3	193554989	193554990	0.0913237

## Sheet: Table S9
Table S9. Up-regulated genes in high-TG
ENSEMBL	geneSymbol
ENSG00000005381	MPO
ENSG00000021355	SERPINB1
ENSG00000068079	IFI35
ENSG00000077984	CST7
ENSG00000085117	CD82
ENSG00000086065	CHMP5
ENSG00000097033	SH3GLB1
ENSG00000100365	NCF4
ENSG00000102524	TNFSF13B
ENSG00000109743	BST1
ENSG00000110079	MS4A4A
ENSG00000116663	FBXO6
ENSG00000119922	IFIT2
ENSG00000120306	CYSTM1
ENSG00000121858	TNFSF10
ENSG00000123405	NFE2
ENSG00000123609	NMI
ENSG00000123610	TNFAIP6
ENSG00000124107	SLPI
ENSG00000130303	BST2
ENSG00000132109	TRIM21
ENSG00000135404	CD63
ENSG00000135899	SP110
ENSG00000136810	TXN
ENSG00000137312	FLOT1
ENSG00000140379	BCL2A1
ENSG00000140749	IGSF6
ENSG00000141574	SECTM1
ENSG00000142657	PGD
ENSG00000143546	S100A8
ENSG00000145287	PLAC8
ENSG00000148926	ADM
ENSG00000150337	FCGR1A
ENSG00000152229	PSTPIP2
ENSG00000154589	LY96
ENSG00000156587	UBE2L6
ENSG00000158869	FCER1G
ENSG00000159496	RGL4
ENSG00000162645	GBP2
ENSG00000163191	S100A11
ENSG00000163220	S100A9
ENSG00000163221	S100A12
ENSG00000163421	PROK2
ENSG00000163754	GYG1
ENSG00000163958	ZDHHC19
ENSG00000166527	CLEC4D
ENSG00000167851	CD300A
ENSG00000169385	RNASE2
ENSG00000169397	RNASE3
ENSG00000171051	FPR1
ENSG00000183019	MCEMP1
ENSG00000183696	UPP1
ENSG00000185201	IFITM2
ENSG00000185885	IFITM1
ENSG00000186074	CD300LF
ENSG00000187116	LILRA5
ENSG00000188313	PLSCR1
ENSG00000189159	JPT1
ENSG00000196954	CASP4
ENSG00000198734	F5
ENSG00000198736	MSRB1
ENSG00000204397	CARD16
ENSG00000213722	DDAH2
ENSG00000214212	C19orf38
ENSG00000257017	HP
